# Supplementary material for: A let-7 microRNA-RALB axis links the immune properties of iPSC-derived megakaryocytes with platelet producibility
Source: Nat Commun. 2024 Mar 22;15:2588. doi: 10.1038/s41467-024-46605-0 (PMC10960040; doi:10.1038/s41467-024-46605-0)
Supplement: Supplementary file 4 — Source Data [file 41467_2024_46605_MOESM4_ESM.xlsx]

## Sheet: Figure 2c-2d
Figure 2c
NAME	GS<br> follow link to MSigDB	GS DETAILS	SIZE	ES	NES	NOM p-val	FDR q-val	FWER p-val	RANK AT MAX	LEADING EDGE
PHONG_TNF_TARGETS_UP	PHONG_TNF_TARGETS_UP	Details ...	57	0.885331	2.5975	0	0	0	538	tags=53%, list=3%, signal=54%		TNF targets
ALTEMEIER_RESPONSE_TO_LPS_WITH_MECHANICAL_VENTILATION	ALTEMEIER_RESPONSE_TO_LPS_WITH_MECHANICAL_VENTILATION	Details ...	105	0.800343	2.59542	0	0	0	923	tags=35%, list=6%, signal=37%		Response to LPS
KEGG_CYTOKINE_CYTOKINE_RECEPTOR_INTERACTION	KEGG_CYTOKINE_CYTOKINE_RECEPTOR_INTERACTION	Details ...	178	0.720516	2.47906	0	0	0	916	tags=24%, list=6%, signal=25%		Cytokine-cytokine receptor interaction
HINATA_NFKB_TARGETS_KERATINOCYTE_UP	HINATA_NFKB_TARGETS_KERATINOCYTE_UP	Details ...	73	0.802469	2.47238	0	0	0	1339	tags=36%, list=8%, signal=39%		NFKB targets
HECKER_IFNB1_TARGETS	HECKER_IFNB1_TARGETS	Details ...	79	0.786431	2.45276	0	0	0	1643	tags=41%, list=10%, signal=45%		IFNB1 targets
GALINDO_IMMUNE_RESPONSE_TO_ENTEROTOXIN	GALINDO_IMMUNE_RESPONSE_TO_ENTEROTOXIN	Details ...	74	0.796129	2.4291	0	0	0	1194	tags=47%, list=7%, signal=51%		Immune reponse to enterotoxin
WP_TOLLLIKE_RECEPTOR_SIGNALING_PATHWAY	WP_TOLLLIKE_RECEPTOR_SIGNALING_PATHWAY	Details ...	84	0.729202	2.32403	0	0	0	679	tags=14%, list=4%, signal=15%		Toll-like receptor signaling
Figure 2d
NAME	GS<br> follow link to MSigDB	GS DETAILS	SIZE	ES	NES	NOM p-val	FDR q-val	FWER p-val	RANK AT MAX	LEADING EDGE
BROWNE_INTERFERON_RESPONSIVE_GENES	BROWNE_INTERFERON_RESPONSIVE_GENES	Details ...	62	0.833497	2.93088	0	0	0	1422	tags=68%, list=9%, signal=74%		IFNB1 targets
HECKER_IFNB1_TARGETS	HECKER_IFNB1_TARGETS	Details ...	73	0.799184	2.84422	0	0	0	901	tags=63%, list=6%, signal=66%		Interferon responsive genes
BOSCO_INTERFERON_INDUCED_ANTIVIRAL_MODULE	BOSCO_INTERFERON_INDUCED_ANTIVIRAL_MODULE	Details ...	71	0.770008	2.74652	0	0	0	1433	tags=55%, list=9%, signal=60%		TP53 targets
SANA_TNF_SIGNALING_UP	SANA_TNF_SIGNALING_UP	Details ...	67	0.736156	2.57842	0	0	0	1700	tags=45%, list=11%, signal=50%		TNF signaling
KRASNOSELSKAYA_ILF3_TARGETS_UP	KRASNOSELSKAYA_ILF3_TARGETS_UP	Details ...	31	0.826261	2.48147	0	0	0	1352	tags=65%, list=8%, signal=70%		Interferon induced antiviral module
STAMBOLSKY_TARGETS_OF_MUTATED_TP53_DN	STAMBOLSKY_TARGETS_OF_MUTATED_TP53_DN	Details ...	42	0.773645	2.45179	0	0	0	983	tags=43%, list=6%, signal=46%		ILF3 targets
ZHOU_INFLAMMATORY_RESPONSE_LPS_UP	ZHOU_INFLAMMATORY_RESPONSE_LPS_UP		254	0.485902	2.04098	0	0.00168172	0.133	2445	tags=28%, list=15%, signal=32%		inflammatory response to LPS
		indicates the data used for the bar graph

## Sheet: Figure 3b
Figure 3b_left
cluster	Let7_High	Let7_Low	all		Ratio
CL1	1608	1173	2781	CL1	39.0097
CL2	825	789	1614	CL2	22.6399
CL3	335	1057	1392	CL3	19.5259
CL4	487	704	1191	CL4	16.7064
CL5	31	120	151	CL5	2.11811
Figure 3b_right
	Cell number		Ratio
cluster	let-7 High	let-7 Low	let-7 High	let-7 Low
CL1	1608	1173	57.8209	42.1791
CL2	825	789	51.1152	48.8848
CL3	335	1057	24.0661	75.9339
CL4	487	704	40.89	59.11
CL5	31	120	20.5298	79.4702
	indicates the data used for graph

## Sheet: Figure 3d
Figure 3d	(analyzed using g:Profiler)
source	term_name	term_id	adjusted_p_value	negative_log10_of_adjusted_p_value	term_size	query_size	intersection_size	effective_domain_size	intersections
CL1
GO:BP	oxidative phosphorylation	GO:0006119	8.40317e-05	4.07556	151	25	6	18123	ATP5MC3,NDUFC1,MT-CYB,MT-ATP6,NDUFS6,UQCR10
GO:BP	ATP metabolic process	GO:0046034	0.000307107	3.51271	317	25	7	18123	LDHA,ATP5MC3,NDUFC1,MT-CYB,MT-ATP6,NDUFS6,UQCR10
GO:BP	cellular respiration	GO:0045333	0.00129783	2.88678	240	25	6	18123	ATP5MC3,NDUFC1,MT-CYB,MT-ATP6,NDUFS6,UQCR10
CL2
GO:BP	cell cycle	GO:0007049	1.0275e-43	42.9882	1867	196	100	18123	MCM4,PCNA,MCM3,MCM5,CDT1,HELLS,RFC2,DHFR,PCLAF,GMNN,RRM2,FEN1,TYMS,MCM6,BRCA1,NASP,CDC45,RRM1,RFC4,CHAF1A,CENPU,PRIM1,CLSPN,FBXO5,CENPK,ZWINT,MYBL2,TUBA1B,SMC3,MAD2L1,TUBB,RFC3,DTL,MCM7,RANBP1,CHEK1,MCM2,STMN1,RPA3,CDK1,CENPM,ATAD5,EIF4EBP1,SMC2,RAD51AP1,CKS1B,KIF20B,SMC1A,SRSF2,CDC6,ESCO2,VRK1,RFC1,MSH6,NCAPD3,SUZ12,RAD51,MSH2,WDR76,RPA2,FANCI,NCAPH,BLM,RMI2,RIF1,PKMYT1,PHGDH,WDHD1,MYC,SMC4,MIS1…
GO:BP	DNA replication	GO:0006260	2.1236e-43	42.6729	338	196	53	18123	MCM4,PCNA,MCM3,MCM5,DUT,ORC6,CDT1,RFC2,PCLAF,GMNN,RRM2,FEN1,MCM6,BRCA1,NASP,CDC45,RRM1,RFC4,CHAF1A,PRIM1,CLSPN,FBXO5,MCM10,SMC3,RFC3,GINS2,DTL,MCM7,CHEK1,MCM2,RPA3,CDK1,ATAD5,CDC6,ESCO2,SUPT16H,RFC1,RAD51,RPA2,BLM,RMI2,BARD1,WDHD1,HMGA1,BRCA2,CACYBP,SSRP1,LIG1,TIPIN,POLE3,TOPBP1,POLA2,EXO1
GO:BP	chromosome organization	GO:0051276	6.93998e-40	39.1586	1270	196	82	18123	HIST1H1E,MCM4,PCNA,MCM3,MCM5,ATAD2,CDT1,HELLS,RFC2,DEK,FEN1,MCM6,BRCA1,NASP,CDC45,RFC4,CHAF1A,CENPU,PRIM1,HIST1H2AH,DNMT1,FBXO5,CENPK,ZWINT,HMGB1,SMC3,MAD2L1,RFC3,MCM7,PRKDC,CHEK1,MCM2,HIST1H2BN,RPA3,CDK1,CENPM,SMC2,CDCA4,SMC1A,CDC6,ESCO2,HMGN2,HIST1H2AC,SUPT16H,VRK1,RFC1,NCAPD3,HNRNPD,SUZ12,RAD51,MSH2,RPA2,NCAPH,BLM,RMI2,RIF1,ASF1B,BAZ1B,MYC,SMC4,MIS18A,HSP90AA1,NUSAP1,HMGA1,HAT1,NAP1L4,CDCA5,BR…
GO:BP	mitotic nuclear division	GO:0140014	9.72498e-10	9.01211	346	196	24	18123	CDT1,FBXO5,CENPK,ZWINT,MYBL2,SMC3,MAD2L1,RANBP1,CHEK1,CDK1,SMC2,KIF20B,SMC1A,CDC6,VRK1,NCAPD3,NCAPH,PKMYT1,SMC4,NUSAP1,CDCA5,NCAPG,NUP62,UBE2I
CL3
GO:BP	platelet activation	GO:0030168	9.66e-20	19.0148	163	446	35	18123	PF4,VCL,TLN1,ITGA2B,FCER1G,F2R,F2RL2,CLEC1B,MPIG6B,MYL12A,ITGB3,VWF,SELP,DGKI,GP9,MYH9,PTPN6,FERMT3,ILK,GP1BB,TSPAN32,HSPB1,CLIC1,FLNA,GP1BA,YWHAZ,UBASH3B,LYN,DGKD,SYK,F11R,FYN,PDGFRA,GNAI2,PDGFA
GO:BP	myeloid leukocyte mediated immunity	GO:0002444	4.47e-18	17.3494	558	446	59	18123	PPBP,VCL,RAP1B,HLA-E,GSN,FCER1G,SLC2A3,HPSE,STOM,FTL,ASAH1,FCGR2A,FTH1,CD63,GMFG,SNAP23,BTK,CTSZ,RAC2,LAMTOR1,PTPN6,CD84,LAT,S100A11,DIAPH1,BIN2,ATP6V0A1,JUP,CAP1,PSMD6,TMBIM1,UNC13D,PRDX6,PSAP,VAMP8,ANXA3,LYN,TRAPPC1,COTL1,CAPN1,SRP14,CTSA,YPEL5,GRN,ATP6V0C,A1BG,SYK,NCKAP1L,CD47,TYROBP,STXBP2,CSTB,CTSD,BST2,ANO6,CD68,ADAM10,CYB5R3,LAMTOR2
GO:BP	blood coagulation	GO:0007596	2.99e-17	16.5239	351	446	46	18123	PF4,THBS1,VCL,TLN1,MMRN1,ITGA2B,FCER1G,F2R,F2RL2,HBE1,HPSE,CLEC1B,MPIG6B,MYL12A,ITGB3,VWF,SELP,DGKI,GP9,MYH9,PTPN6,PRKAR2B,FERMT3,ILK,GP1BB,TSPAN32,HSPB1,CLIC1,FLNA,GP1BA,YWHAZ,UBASH3B,LYN,DGKD,NFE2,EHD3,SYK,F11R,FYN,PDGFRA,PROS1,ANO6,GNAI2,PDGFA,CAPZB,PRKAR1B
GO:BP	immune system process	GO:0002376	5.5e-13	12.2593	3438	446	157	18123	PF4,PPBP,THBS1,VCL,RAP1B,CCL5,HLA-E,ITGA2B,HCST,LAPTM5,CDKN1A,GSN,FCER1G,ACTN1,SLC2A3,MTURN,TGFB1,HPSE,FYB1,STOM,ZYX,MPIG6B,FTL,CXCL3,ASAH1,FCGR2A,ITGB3,SELP,FTH1,CD63,GMFG,FAM210B,SNAP23,BTK,CCND3,ANGPT1,CTSZ,EIF2AK1,CITED2,MYH9,HEXIM1,RAC2,LAMTOR1,PTPN6,CD84,LAT,GPSM3,CTR9,DNM1L,S100A11,PRKAR2B,DIAPH1,MPP1,BIN2,CD109,IFI27,SQSTM1,ICAM2,GFI1B,ATP6V0A1,JUP,BRK1,CAP1,CDKN2A,TSPAN32,SNCA,MEF2C,IFIT…
CL4
GO:BP	cell cycle	GO:0007049	3.0283e-76	75.5188	1867	276	154	18123	UBE2C,TOP2A,CENPF,CCNB1,TPX2,UBE2S,PLK1,TUBB4B,CENPE,HMMR,ASPM,CDC20,MKI67,CKS2,NUSAP1,SMC4,CDK1,PRC1,AURKA,DLGAP5,CDCA2,CDKN3,NDC80,PTTG1,BIRC5,SGO2,NCAPG,GTSE1,CCNA2,AURKB,CKS1B,CCNB2,BUB1,CKAP2,BUB3,TUBA1C,KIF2C,KIF20B,CDCA3,CCNF,KIF22,CDCA8,TACC3,TUBB,DBF4,KIF11,RAD21,PRR11,CENPA,HJURP,CKAP5,NUF2,KNSTRN,TTK,BUB1B,TUBA1B,KIF23,MAD2L1,KIF14,PBK,LBR,STMN1,KIFC1,NCAPD2,NCAPH,KNL1,MIS18BP1,RACGAP1…
GO:BP	mitotic nuclear division	GO:0140014	1.83241e-62	61.737	346	276	75	18123	UBE2C,CENPF,CCNB1,TPX2,UBE2S,PLK1,CENPE,CDC20,MKI67,NUSAP1,SMC4,CDK1,PRC1,AURKA,DLGAP5,NDC80,PTTG1,SGO2,NCAPG,AURKB,CCNB2,BUB1,BUB3,KIF2C,KIF20B,KIF22,CDCA8,TACC3,KIF11,RAD21,NUF2,KNSTRN,TTK,BUB1B,KIF23,MAD2L1,KIF14,LBR,KIFC1,NCAPD2,NCAPH,RACGAP1,PSRC1,MZT1,KIF18A,REEP4,SMC3,SGO1,KMT5A,KIF4A,RANGAP1,VRK1,NEK2,SPDL1,BORA,UBC,SMC2,CDK5RAP2,INCENP,CDC27,SPAG5,FBXO5,TPR,ANLN,CDC25C,RANBP1,CHEK2,ZWINT…
GO:BP	spindle organization	GO:0007051	2.4734e-55	54.6067	256	276	63	18123	CENPF,CCNB1,TPX2,PLK1,CENPE,ASPM,CDC20,PRC1,AURKA,DLGAP5,NDC80,BIRC5,SGO2,AURKB,CCNB2,BUB1,BUB3,KIF2C,CDCA8,TACC3,TUBB,KIF11,CENPA,CKAP5,NUF2,KNSTRN,TTK,BUB1B,KIF23,MAD2L1,STMN1,KIFC1,KNL1,RACGAP1,PSRC1,MZT1,KIF18A,SMC3,SGO1,KIF4A,RANGAP1,NEK2,SPC25,SPDL1,SKA2,BORA,INCENP,STIL,SPAG5,FBXO5,TPR,RANBP1,CHEK2,ZWINT,RAN,SMC1A,KPNB1,GPSM2,CENPM,SKA1,XPO1,PCNT,CENPL
GO:BP	cytoskeleton organization	GO:0007010	2.33279e-29	28.6321	1473	276	91	18123	CENPF,CCNB1,TPX2,PLK1,TUBB4B,CENPE,ASPM,CDC20,NUSAP1,CDK1,PRC1,AURKA,DLGAP5,NDC80,BIRC5,SGO2,AURKB,CCNB2,BUB1,CKAP2,BUB3,TUBA1C,KIF2C,CCNF,CDCA8,TACC3,TUBB,KIF11,CENPA,CKAP5,NUF2,KNSTRN,TTK,BUB1B,TUBA1B,KIF23,MAD2L1,STMN1,KIFC1,KNL1,RACGAP1,PSRC1,KIF20A,MZT1,KIF18A,SMC3,SGO1,KIF4A,RANGAP1,NEK2,SPC25,SPDL1,SKA2,BORA,CDK5RAP2,INCENP,STIL,SPAG5,FBXO5,TPR,CNTRL,ANLN,RANBP1,TUBB6,DIAPH3,CHEK2,SAPCD2,W…
CL5
GO:BP	response to type I interferon	GO:0034340	1.93e-38	37.7147	102	221	35	18123	ISG15,IFIT3,IFIT2,IFIT1,RSAD2,OASL,IFI27,IFI6,ISG20,STAT1,IRF1,IFNB1,BST2,PSMB8,OAS3,SP100,IFITM3,USP18,IRF7,MX1,IFI35,HLA-A,HLA-E,HLA-B,ADAR,OAS1,IFIT5,HLA-C,XAF1,IFITM1,OAS2,SAMHD1,TRIM56,SHFL,IRF9
GO:BP	response to cytokine	GO:0034097	4.34e-33	32.3623	1242	221	79	18123	ISG15,IFIT3,IFIT2,IFIT1,CCL5,RSAD2,CXCL10,OASL,IFI27,IFI6,DDX58,ISG20,STAT1,PARP14,B2M,ZFP36L2,IRF1,SOD2,IFNB1,PSMB9,IFIH1,CXCL11,BST2,IFI16,JUN,GBP4,XBP1,SQSTM1,PLSCR1,PSMB8,OAS3,EIF2AK2,SP100,IFITM3,PARP9,PNPT1,USP18,IRF7,MX1,HSPA5,IFI35,PELI1,HLA-A,HLA-E,HLA-B,ADAR,OAS1,NFKBIA,RALA,IFIT5,FGF2,HLA-C,TRIM25,XAF1,IFITM1,B3GNT2,PML,SMARCA5,ZFP36L1,UBC,OAS2,RIPK2,IL32,RELB,JUNB,SAMHD1,MYC,RBCK1,TRI…
GO:BP	response to virus	GO:0009615	2.43e-32	31.6143	366	221	48	18123	ISG15,IFIT3,IFIT2,IFIT1,CCL5,RSAD2,HERC5,CXCL10,OASL,IFI27,PMAIP1,ZC3HAV1,IFI6,DDX58,ISG20,STAT1,IRF1,IFNB1,IFIH1,BST2,IFI16,PLSCR1,OAS3,EIF2AK2,DDX60,IFITM3,PARP9,IRF7,DDIT4,MX1,DHX58,ADAR,OAS1,IFIT5,DTX3L,RRP1B,TRIM25,IFITM1,PML,OAS2,SAMHD1,TRIM56,SHFL,IFI44,IRF9,SELENOK,NMI,FOSL1
GO:BP	innate immune response	GO:0045087	2.92e-29	28.5351	1003	221	68	18123	ISG15,IFIT3,IFIT2,IFIT1,CCL5,RSAD2,HERC5,CXCL10,OASL,IFI27,ZC3HAV1,IFI6,DDX58,ISG20,STAT1,PARP14,B2M,IRF1,IFNB1,PSMB9,IFIH1,BST2,IFI16,GBP4,PLSCR1,PSMB8,OAS3,EIF2AK2,DDX60,SP100,IFITM3,PARP9,USP18,IRF7,MX1,IFI35,HLA-A,HLA-E,HLA-B,DHX58,ADAR,OAS1,SRPK2,IFIT5,DTX3L,HLA-C,TRIM25,XAF1,ICAM2,IFITM1,PML,OAS2,RIPK2,RELB,SAMHD1,MYC,OPTN,TRIM14,TRIM56,ARID5A,SHFL,TRIM38,SERPING1,TRIM26,IRF9,PSME1,NECTIN2,…
	indicates the data used for the table

## Sheet: Figure 3e
Figure 3e	(analyzed using g:Profiler)
GO terms		CL1	CL2	CL3	CL4	CL5
response to type I interferon	adjusted_p_value	1	1	1	1	1.93e-38
		0	0	0	0	37.7144
response to cytokine	adjusted_p_value	1	1	0.0425359	1	4.34e-33
		0	0	1.37124	0	32.3625
defense response to virus	adjusted_p_value	1	1	1	1	2.54e-32
		0	0	0	0	31.5952
innate immune response	adjusted_p_value	1	1	1	1	2.92e-29
		0	0	0	0	28.5346
response to interferon-gamma	adjusted_p_value	1	1	1	1	1.61e-18
		0	0	0	0	17.7932
immune system process	adjusted_p_value	1	1	5.5e-13	1	3.36e-18
		0	0	12.2596	0	17.4737
immune response	adjusted_p_value	1	1	1.2e-05	1	1.89e-17
		0	0	4.92082	0	16.7235
myeloid leukocyte mediated immunity	adjusted_p_value	1	1	4.47e-18	1	1
		0	0	17.3497	0	0
neutrophil activation	adjusted_p_value	1	1	1.2e-16	1	1
		0	0	15.9208	0	0
		indicates the data used for the bar graph

## Sheet: Figure 4b
Figure 4b
Sample	U6			let-7a-5p			Δ CT	ΔΔ CT	Ratio	Avg.	SEM
	CT1	CT2	Avg.	CT1	CT2	Avg.
NTC
n=1	30.49		30.49	28.25		28.25	2.24	-0.16	0.895025	1.09338	0.200076
n=2	30.43		30.43	27.56		27.56	2.87	0.47	1.38511
n=3	29.9		29.9	27.5		27.5	2.4	0	1
let-7a inhibitor							2.50333
n=1	29.91		29.91	33.72		33.72	-3.81	-6.21	0.0135084	0.0852633	0.0405557
n=2	30		30	31.1		31.1	-1.1	-3.5	0.0883883
n=3	31.01		31.01	31.31		31.31	-0.3	-2.7	0.153893

## Sheet: Figure 4d
Figure 4d
Dox ON													Dox OFF
Sample	GAPDH			PF4			Δ CT	ΔΔ CT	Ratio	Avg.	SEM		Sample	GAPDH			PF4			Δ CT	ΔΔ CT	Ratio	Avg.	SEM
	CT1	CT2	Avg.	CT1	CT2	Avg.								CT1	CT2	Avg.	CT1	CT2	Avg.
NTC													NTC
n=1	27.62	26.94	27.28	24.07	24.23	24.15	3.13	-0.915	0.530344	1.09308	0.283458		n=1	28.92	28.32	28.62	16.4		16.4	12.22	8.175	289.015	232.492	34.0761
n=2	27.25	27.81	27.53	22.95	22.98	22.965	4.565	0.52	1.43396				n=2	28.85	28.96	28.905	16.97		16.97	11.935	7.89	237.207
n=3	26.99	26.4	26.695	22.18	22.33	22.255	4.44	0.395	1.31494				n=3	25.29	26.06	25.675	14.21		14.21	11.465	7.42	171.255
let-7 inibitor							4.045						let-7 inibitor
n=1	28.72	28.09	28.405	23.86	23.55	23.705	4.7	0.655	1.57462	0.80556	0.387341		n=1	28.47	28.17	28.32	15.59		15.59	12.73	8.685	411.572	463.148	84.4194
n=2	27.04	27.22	27.13	24.65	24.63	24.64	2.49	-1.555	0.340329				n=2	29.34	29.76	29.55	16.21		16.21	13.34	9.295	628.165
n=3	25.06		25.06	21.97	22.05	22.01	3.05	-0.995	0.501736				n=3	25.89	25.2	25.545	13.05		13.05	12.495	8.45	349.706
Sample	GAPDH			PPBP			Δ CT	ΔΔ CT	Ratio	Avg.	SEM		Sample	GAPDH			PPBP			Δ CT	ΔΔ CT	Ratio	Avg.	SEM
	CT1	CT2	Avg.	CT1	CT2	Avg.								CT1	CT2	Avg.	CT1	CT2	Avg.
NTC													NTC
n=1	27.62	26.94	27.28	23.14	23	23.07	4.21	-0.31	0.806642	1.21051	0.540874		n=1	28.92	28.32	28.62	13.82	13.77	13.795	14.825	10.78	1758.34	1428.8	245.493
n=2	27.25	27.81	27.53	21.97	21.67	21.82	5.71	1.19	2.28153				n=2	28.85	28.96	28.905	14.51	13.96	14.235	14.67	10.625	1579.22
n=3	26.99	26.4	26.695	23.2	22.91	23.055	3.64	-0.88	0.543367				n=3	25.29	26.06	25.675	11.74		11.74	13.935	9.89	948.826
let-7 inibitor							4.52						let-7 inibitor
n=1	28.72	28.09	28.405	22.52	23.02	22.77	5.635	1.115	2.16595	0.965922	0.606834		n=1	28.47	28.17	28.32	13	12.82	12.91	15.41	11.365	2637.58	2223.98	230.878
n=2	27.04	27.22	27.13	23.5	23.59	23.545	3.585	-0.935	0.523042				n=2	29.34	29.76	29.55	14.68	14.13	14.405	15.145	11.1	2194.99
n=3	25.06		25.06		22.8	22.8	2.26	-2.26	0.208772				n=3	25.89		25.89	11		11	14.89	10.845	1839.38
Sample	GAPDH			ISG15			Δ CT	ΔΔ CT	Ratio	Avg.	SEM		Sample	GAPDH			ISG15			Δ CT	ΔΔ CT	Ratio	Avg.	SEM
	CT1	CT2	Avg.	CT1	CT2	Avg.								CT1	CT2	Avg.	CT1	CT2	Avg.
NTC													NTC
n=1	18.31	18.67	18.49	27.88		27.88	-9.39	0.581667	1.49658	1.06463	0.252954		n=1	19.14	19.56	19.35	25.12	26	25.56	-6.21	3.76167	13.5636	12.2484	1.61174
n=2	17.55	17.45	17.5	27.58	27.15	27.365	-9.865	0.106667	1.07674				n=2	19.59	19.4	19.495	25.89	25.4	25.645	-6.15	3.82167	14.1396
n=3	16.4	16.26	16.33	26.99	26.99	26.99	-10.66	-0.688333	0.62057				n=3	16.98	17.06	17.02	23.7	23.93	23.815	-6.795	3.17667	9.04216
let-7 inibitor							-9.97167						let-7 inibitor
n=1	18.67	18.53	18.6		28.28	28.28	-9.68	0.291667	1.22405	1.48468	0.403408		n=1	19.28	19.17	19.225	24.02	23.72	23.87	-4.645	5.32667	40.1316	24.6259	7.79487
n=2	18.57	18.5	18.535	27.59	27.05	27.32	-8.785	1.18667	2.27626				n=2	19.77	20.11	19.94	25.34	26.1	25.72	-5.78	4.19167	18.2733
n=3	16.87	16.92	16.895	26.94	26.93	26.935	-10.04	-0.0683333	0.953739				n=3	17.49	17.92	17.705	23.52	23.93	23.725	-6.02	3.95167	15.4728
Sample	GAPDH			IFIT3			Δ CT	ΔΔ CT	Ratio	Avg.	SEM		Sample	GAPDH			IFIT3			Δ CT	ΔΔ CT	Ratio	Avg.	SEM
	CT1	CT2	Avg.	CT1	CT2	Avg.								CT1	CT2	Avg.	CT1	CT2	Avg.
NTC													NTC
n=1	18.31	18.67	18.49	27.95	27.34	27.645	-9.155	0.608333	1.5245	1.05544	0.246948		n=1	19.14	19.56	19.35	25.05	25.08	25.065	-5.715	4.115	17.3276	13.8038	2.21615
n=2	17.55	17.45	17.5	27.86	27.75	27.805	-10.305	-0.541667	0.686977				n=2	19.59	19.4	19.495	25.71	25.25	25.48	-5.985	3.845	14.3701
n=3	16.4	16.26	16.33	25.98	26.34	26.16	-9.83	-0.0666667	0.954842				n=3	16.98	17.06	17.02	23.57	23.57	23.57	-6.55	3.28	9.71356
let-7 inibitor							-9.76333						let-7 inibitor
n=1	18.67	18.53	18.6	28.4	27.93	28.165	-9.565	0.198333	1.14737	1.48736	0.197617		n=1	19.28	19.17	19.225	23.81	23.65	23.73	-4.505	5.325	40.0853	28.4119	6.11314
n=2	18.57	18.5	18.535	27.51	27.95	27.73	-9.195	0.568333	1.48281				n=2	19.77	20.11	19.94	25.01	25.97	25.49	-5.55	4.28	19.4271
n=3	16.87	16.92	16.895	25.91	25.66	25.785	-8.89	0.873333	1.83189				n=3	17.49	17.92	17.705	22.9	22.8	22.85	-5.145	4.685	25.7232

## Sheet: Figure 4e
Figure 4e	(Analyzed using cytokine beads array)
IL-8	NC		let-7a inhibitor
	LPS (-)	LPS (+)	LPS (-)	LPS (+)
	235.8	249.26	331.89	363.3
	148.6	290	348	520
	217	260	316	380
Mean	200.467	266.42	331.963	421.1
SE	26.4951	12.1908	9.23768	49.6844

## Sheet: Figure 5b
Figure 5b_left, CL3							Figure 5b_right, CL5
Upstream Regulator	Molecule Type	p-value of overlap	Target Molecules in Dataset	Mechanistic Network	log10 (p-value )		Upstream Regulator	Molecule Type	p-value of overlap	Target Molecules in Dataset	Mechanistic Network	log10 (p-value )
TGFB1	growth factor	1.4e-22	ACSM3,ACTN1,ANGPT1,CALD1,CALM1 (includes others),CAVIN2,CCL5,CCND3,CDKN1A,CITED2,CMTM5,CXCL3,DAD1,F2R,FCER1G,FTH1,FTL,GABARAP,GDF15,GMPR,GNB5,GSN,HCST,HEXIM1,ITGB3,LIMS1,LTBP1,LTC4S,MALAT1,MYH9,MYL12A,MYL6,MYLK,PDZK1IP1,PTPN6,RHOC,SELP,SLC2A3,TGFB1,THBS1,TIMP1,TPST2,TSC22D1,TUBA1A,TXNIP,VCL,VWF,ZYX	74 (24)	21.8539		Interferon alpha	group	1.39e-57	ATF3,B2M,BST2,CCL5,CXCL10,CXCL11,DDIT4,DDX58,DRAP1,EIF2AK2,EPSTI1,HERC5,IFI16,IFI27,IFI6,IFIH1,IFIT1,IFIT2,IFIT3,IFITM3,IFNB1,IRF1,IRF7,ISG15,ISG20,LAP3,OAS3,PARP14,PARP9,PLSCR1,PMAIP1,PNPT1,PPM1K,PSMB8,PSMB9,RSAD2,SP100,SP110,STAT1,TAP1,UBE2L6,USP18,WARS1,ZC3HAV1	53 (13)	56.857
KITLG	growth factor	4.12e-16	CAVIN2,CCND3,CDKN1A,CLEC1B,CXCL3,F2R,F2RL2,FTH1,GP9,HBE1,ITGA2B,ITGB3,LAPTM5,LTC4S,PF4,SNAP23,TXNIP,VWF	27 (4)	15.3851		IFNA2	cytokine	4.95e-57	B2M,BST2,CCL5,CMPK2,CXCL10,CXCL11,DDX58,DDX60,EIF2AK2,GBP4,HERC5,IFI16,IFI27,IFI6,IFIH1,IFIT1,IFIT2,IFIT3,IFITM3,IFNB1,IRF1,IRF7,ISG15,ISG20,OAS3,OASL,PARP9,PLSCR1,PMAIP1,RSAD2,SP100,SP110,STAT1,TAP1,UBE2L6,USP18,XBP1,ZC3HAV1	53 (15)	56.3054
beta-estradiol	chemical - endogenous mammalian	1.76e-14	ACSM3,ANGPT1,ASAH1,CALM1 (includes others),CCL5,CCND3,CDKN1A,CITED2,CLEC1B,CXCL3,F2R,FCGR2A,GDF15,GSN,HBA1/HBA2,HCST,HLA-E,HPSE,ITGB3,LAPTM5,LTBP1,MAX,MMRN1,MYH9,MYL12A,MYLK,PDZK1IP1,PPBP,PTPN6,RAC2,SAT1,SELP,SLC2A3,SNCG,TGFB1,THBS1,TIMP1,TMSB10/TMSB4X,TSC22D1,TXNIP,VCL,VWF,ZYX	66 (21)	13.7545		IFNL1	cytokine	3.91e-56	ATF3,BST2,CMPK2,CXCL10,CXCL11,DDX58,DDX60,DDX60L,EIF2AK2,HERC5,IFI27,IFI6,IFIH1,IFIT1,IFIT2,IFIT3,IFITM3,ISG15,ISG20,OAS3,OASL,PLSCR1,PSMB9,RSAD2,SP100,SP110,STAT1,UBE2L6,USP18,ZC3HAV1	52 (9)	55.4078
STAT5a/b	group	1.19e-12	CAVIN2,CDKN1A,CLEC1B,F2R,F2RL2,FCER1G,GP9,HBE1,ITGA2B,PF4,SLC2A3,VWF		11.9245		NONO	transcription regulator	4.65e-52	CCL5,CMPK2,CXCL10,CXCL11,DDX58,DDX60,DDX60L,EIF2AK2,EPSTI1,GBP4,HERC5,IFI27,IFI6,IFIH1,IFIT1,IFIT2,IFIT3,ISG15,ISG20,OAS3,OASL,PARP14,PARP9,PLSCR1,PMAIP1,PNPT1,RSAD2,SP110,STAT1,UBE2L6,USP18		51.3325
GATA1	transcription regulator	1.33e-11	ACTN1,CCL5,CCND3,CDKN1A,FYB1,GP9,HBA1/HBA2,HBE1,HPSE,ITGA2B,ITGB3,PF4,PTPN6,SELP,VWF	47 (16)	10.8761		IRF7	transcription regulator	7.39e-48	CCL5,CMPK2,CXCL10,DDX58,GBP4,HERC5,IFI16,IFI6,IFIH1,IFIT1,IFIT2,IFIT3,IFITM3,IFNB1,IRF1,IRF7,ISG15,ISG20,OAS3,OASL,PARP14,PLSCR1,PMAIP1,PSMB8,PSMB9,RSAD2,STAT1,TAP1,UBE2L6,USP18,ZC3HAV1	54 (15)	47.1314
FN1	enzyme	3.92e-11	APLP2,CCL5,CDKN1A,CXCL3,ITGB3,LIMS1,MAX,SNAP23,TGFB1,THBS1,TLN1,VCL,ZYX	43 (17)	10.4067		STAT1	transcription regulator	4.65e-44	B2M,BST2,CCL5,CMPK2,CXCL10,CXCL11,DDX60,EIF2AK2,EPSTI1,GBP4,IFI16,IFI27,IFI6,IFIH1,IFIT1,IFIT2,IFIT3,IFITM3,IFNB1,IRF1,IRF7,ISG15,JUN,OAS3,OASL,PARP9,PLSCR1,PMAIP1,PSMB8,PSMB9,RSAD2,SP110,STAT1,TAP1,USP18,WARS1	53 (10)	43.3325
VIPAS39	other	5.02e-11	PF4,PPBP,SELP,THBS1,VWF		10.2993		IRF3	transcription regulator	2.76e-43	B2M,CCL5,CMPK2,CXCL10,DDX58,DDX60,EIF2AK2,IFI16,IFI27,IFI6,IFIH1,IFIT1,IFIT2,IFIT3,IFITM3,IFNB1,IRF1,IRF7,ISG15,ISG20,OAS3,OASL,PARP14,PMAIP1,RSAD2,STAT1,TAP1,UBE2L6,USP18,ZC3HAV1	47 (14)	42.5591
lipopolysaccharide	chemical drug	6.34e-11	BTK,CALM1 (includes others),CCL5,CCND3,CD63,CDKN1A,CITED2,CXCL3,F2R,F2RL2,FCER1G,FTH1,FYB1,GABARAP,GMFG,GSN,LIMS1,LTC4S,MAX,MYH9,PF4,PTPN6,SAT1,SELP,SLC2A3,SNAP23,TGFB1,THBS1,TIMP1,TMSB10/TMSB4X,TNNI3,TPST2,TSC22D1,TXNIP,VCL,VWF,ZYX	70 (19)	10.1979		Ifnar	group	6.41e-43	B2M,CCL5,CXCL10,DDIT3,DDX58,EIF2AK2,IFI16,IFIH1,IFIT2,IFIT3,IFITM3,IFNB1,IRF1,IRF7,ISG15,ISG20,OASL,PNPT1,PSMB8,PSMB9,RSAD2,STAT1,TAP1,UBE2L6,USP18	53 (16)	42.1931
KLF2	transcription regulator	1.16e-10	CCL5,CCND3,CDKN1A,CXCL3,HBE1,HPSE,ITGB3,LTC4S,TGFB1,THBS1,TIMP1,VWF	55 (22)	9.93554		poly rI:rC-RNA	biologic drug	1.84e-42	ATF3,B2M,BST2,CCL5,CMPK2,CXCL10,CXCL11,DDX58,DDX60,DDX60L,EIF2AK2,GBP4,IFI16,IFI27,IFI6,IFIH1,IFIT1,IFIT2,IFIT3,IFITM3,IFNB1,IRF1,IRF7,ISG15,ISG20,JUN,OAS3,OASL,PARP14,PMAIP1,PPP1R15A,PSMB8,PSMB9,RSAD2,SOD2,SP110,STAT1,TAP1,USP18,ZC3HAV1	52 (15)	41.7352
IFNG	cytokine	1.7e-10	CCL5,CCND3,CD63,CDKN1A,CTSZ,CXCL3,F2R,FCER1G,FCGR2A,FTH1,FTL,GDF15,GMPR,GNB5,HLA-E,ITGB3,MAX,MYH9,NEAT1,PF4,PTPN6,RAC2,SELP,SORT1,TGFB1,THBS1,TIMP1,TXNIP,ZYX	58 (18)	9.76955		STAG2	other	1.21e-40	CMPK2,CXCL10,CXCL11,DDX60,EIF2AK2,IFI27,IFIH1,IFIT2,IFIT3,IRF7,ISG15,ISG20,OASL,PARP14,PARP9,PLSCR1,RSAD2,SP110,UBE2L6,USP18		39.9172
medroxyprogesterone acetate	chemical drug	1.81e-10	ASAH1,CCL5,CDKN1A,F2R,GSN,HPSE,ITGB3,LTBP1,MYH9,MYL12A,MYLK,RAC2,SAT1,TGFB1,THBS1,TMSB10/TMSB4X,VCL	59 (12)	9.74232		IRGM	enzyme	1.79e-38	B2M,BST2,DDX58,DDX60,DDX60L,GBP4,HERC5,IFI16,IFIH1,IFIT1,IFIT2,IFIT3,IFITM3,ISG15,ISG20,OASL,PSMB8,RSAD2,UBE2L6,USP18		37.7471
WT1	transcription regulator	4.55e-10	ACTN1,APLP2,BTK,CDKN1A,CXCL3,GSN,ITM2B,MAPRE2,MYL6,SLC2A3,TGFB1,THBS1,TSC22D1		9.34199		IFNG	cytokine	1.86e-38	ATF3,B2M,BST2,CCL5,CMPK2,CXCL10,CXCL11,DDIT3,DDX58,DDX60,DDX60L,DEPP1,EIF2AK2,GBP4,IFI16,IFI27,IFI6,IFIH1,IFIT1,IFIT2,IFIT3,IFITM3,IFNB1,IRF1,IRF7,ISG15,ISG20,JUN,OAS3,OASL,PARP14,PARP9,PLSCR1,PMAIP1,PSMB8,PSMB9,RHOB,RSAD2,SOD2,SP100,SP110,SQSTM1,STAT1,TAP1,UBE2L6,USP18,WARS1	54 (16)	37.7305
CSF1	cytokine	4.99e-10	CCL5,CCND3,CDKN1A,CXCL3,F2R,F2RL2,FCER1G,FCGR2A,GDF15,ITGB3,TGFB1,THBS1,TLN1	61 (22)	9.3019		MAPK1	kinase	2.8e-38	ATF3,BST2,CCL5,CXCL11,DDX58,EIF2AK2,HERC5,IFI16,IFI27,IFI6,IFIH1,IFIT1,IFIT2,IFIT3,IFITM3,IRF7,ISG15,ISG20,JUN,LAP3,OAS3,OASL,PLSCR1,PSMB8,PSMB9,SP100,SP110,STAT1,TAP1,UBE2L6,USP18,ZC3HAV1	52 (10)	37.5528
8-bromo-cAMP	chemical reagent	5.92e-10	ASAH1,CDKN1A,F2R,GSN,HPSE,ITGB3,LTBP1,MYH9,MYL12A,MYLK,RAC2,SAT1,TGFB1,THBS1,TIMP1,TMSB10/TMSB4X,VCL	68 (24)	9.22768		resiquimod	chemical drug	5.37e-37	ATF3,BST2,CCL5,CXCL10,CXCL11,DDIT3,DDX60,EIF2AK2,HERC5,IFI16,IFIT1,IFIT2,IFIT3,IFITM3,IFNB1,IRF7,ISG15,ISG20,JUN,LAP3,OAS3,OASL,PLSCR1,PMAIP1,SOD2,SP100,STAT1,WARS1,XBP1	57 (18)	36.27
SRF	transcription regulator	1.86e-09	CALD1,CCL5,CDKN1A,GP9,GSN,ITGA2B,MALAT1,MYH9,MYLK,RAB27B,SELP,TLN1,VCL,ZYX	44 (10)	8.73049		RNASEH2B	other	1.58e-36	CCL5,CMPK2,CXCL10,DDX60,EIF2AK2,IFIH1,IFIT2,IFIT3,IFITM3,IRF1,IRF7,ISG15,ISG20,PARP14,PSMB8,RSAD2,TAP1,USP18	42 (4)	35.8013
ERK	group	3.22e-09	ACTN1,CCND3,CDKN1A,GDF15,ITGA2B,ITGB3,MYLK,SORT1,SPTBN1,THBS1,TIMP1,TUBA1A	54 (15)	8.49214		IRF1	transcription regulator	4.2e-36	B2M,CCL5,CMPK2,CXCL10,CXCL11,DDX58,EIF2AK2,IFI27,IFI6,IFIH1,IFIT1,IFIT2,IFIT3,IFITM3,IFNB1,IRF1,IRF7,ISG15,OAS3,OASL,PSMB8,PSMB9,RSAD2,SP110,STAT1,TAP1	55 (15)	35.3768
Ige	complex	8.87e-09	ACTN1,CCL5,CCND3,CDKN1A,CXCL3,F2R,FCER1G,GDF15,GSN,HBA1/HBA2,PTPN6,TGFB1,TPST2	61 (21)	8.05208		lipopolysaccharide	chemical drug	4.29e-35	ATF3,B2M,CCL5,CITED2,CMPK2,CXCL10,CXCL11,DDIT3,DDIT4,DDX58,DDX60,EIF2AK2,EPSTI1,GBP4,HERC5,IFI16,IFI27,IFI6,IFIH1,IFIT1,IFIT2,IFIT3,IFNB1,IRF1,IRF7,ISG15,ISG20,JUN,LAP3,OAS3,OASL,PARP14,PARP9,PLSCR1,PMAIP1,PPP1R15A,PSMB8,PSMB9,RHOB,RSAD2,SLC3A2,SOD2,SPAG9,SQSTM1,STAT1,TAP1,USP18,WARS1,XBP1,ZC3HAV1,ZFP36L2	58 (20)	34.3675
F2	peptidase	1.02e-08	ANGPT1,CALD1,CD63,CDKN1A,CXCL3,F2R,MYH9,RAC2,SELP,SLC2A3,THBS1,VWF	49 (17)	7.9914		IRF5	transcription regulator	4.66e-35	CCL5,CMPK2,CXCL10,CXCL11,DDX58,IFIH1,IFIT1,IFIT2,IFIT3,IFITM3,IFNB1,IRF7,ISG15,ISG20,OASL,PLSCR1,PMAIP1,RSAD2,SP110,STAT1,UBE2L6	55 (17)	34.3316
tetradecanoylphorbol acetate	chemical drug	1.39e-08	ANGPT1,BTK,CCL5,CCND3,CDKN1A,CRHBP,CXCL3,FCER1G,FTH1,GDF15,HPSE,ITGA2B,ITGB3,MYH9,PF4,PPBP,PTPN6,SELP,SNCG,TGFB1,THBS1,TIMP1,VCL	53 (17)	7.85699		IFN Beta	group	7.25e-35	ATF3,BST2,CCL5,CMPK2,CXCL10,CXCL11,DDX58,EIF2AK2,HERC5,IFI16,IFI27,IFI6,IFIH1,IFIT1,IFIT2,IFIT3,IRF1,IRF7,ISG15,ISG20,OAS3,OASL,PNPT1,RSAD2,STAT1,USP18	53 (15)	34.1397
NBEAL2	other	1.42e-08	CXCL3,PF4,SELP,THBS1,VWF	24 (7)	7.84771		TLR3	transmembrane receptor	1.82e-34	ATF3,CCL5,CMPK2,CXCL10,CXCL11,DDX58,EIF2AK2,GBP4,HERC5,IFI16,IFI6,IFIH1,IFIT1,IFIT2,IFIT3,IFNB1,IRF1,IRF7,ISG15,ISG20,OASL,PMAIP1,RHOB,RSAD2,STAT1,USP18,ZC3HAV1	50 (15)	33.7399
SP1	transcription regulator	2.26e-08	CCL5,CCND3,CDKN1A,CITED2,CXCL3,F2R,GDF15,HBE1,HPSE,ITGB3,MYLK,SLC2A3,SNCG,TGFB1,TIMP1,VWF	67 (22)	7.64589		PRL	cytokine	3.49e-34	B2M,BST2,CMPK2,CXCL10,CXCL11,DDX58,DDX60L,EIF2AK2,EPSTI1,HERC5,IFI6,IFIH1,IFIT1,IFIT3,IRF1,IRF7,ISG15,JUN,OAS3,PARP14,PLSCR1,PNPT1,PPM1K,RSAD2,SP100,SP110,STAT1,USP18	51 (10)	33.4572
VEGFA	growth factor	3.06e-08	ANGPT1,BTK,CDKN1A,CITED2,HBE1,ITGB3,MYLK,SNCG,TGFB1,THBS1,TIMP1,TMSB10/TMSB4X	48 (18)	7.51428		Irgm1	other	4.59e-34	B2M,CCL5,CXCL10,DDX58,DDX60,GBP4,IFI16,IFIH1,IFIT2,IFIT3,IFITM3,IRF1,IRF7,ISG15,ISG20,OAS3,OASL,RSAD2,SQSTM1,STAT1,USP18	54 (19)	33.3382
TP53	transcription regulator	4.28e-08	ACTN1,ANGPT1,BTK,CCL5,CCND3,CDKN1A,CITED2,CXCL3,F2R,FTH1,GDF15,GSN,ITGA2B,LTBP1,MAPRE2,MYH9,NEXN,PTPN6,RAC2,SAT1,SELP,STOM,TGFB1,THBS1,TIMP1,TLN1,TMSB10/TMSB4X,VCL,ZYX	54 (20)	7.36856		EIF2AK2	kinase	7.39e-34	ATF3,DDIT3,DDX58,EIF2AK2,IFI27,IFI6,IFIT1,IFNB1,IRF1,ISG15,ISG20,JUN,OAS3,PARP9,PLSCR1,PPP1R15A,SOD2,STAT1,UBE2L6,USP18,ZC3HAV1	37 (7)	33.1314
HRAS	enzyme	4.44e-08	CALD1,CCL5,CCND3,CDKN1A,CTSZ,CXCL3,F2R,F2RL2,GSN,MYL12A,NEXN,TGFB1,THBS1,TIMP1,TMSB10/TMSB4X,TSC22D1,VCL	56 (20)	7.35262
ITGB3	transmembrane receptor	4.74e-08	APLP2,ITGA2B,ITGB3,LIMS1,SELP,TGFB1,TIMP1	51 (18)	7.32422
			indicates the data used for the bar graph

## Sheet: Figure 5f
Figure 5f
Dox ON													Dox OFF
Sample	GAPDH			CUX1			Δ CT	ΔΔ CT	Ratio	Avg.	SEM		Sample	GAPDH			CUX1			Δ CT	ΔΔ CT	Ratio	Avg.	SEM
	CT1	CT2	Avg.	CT1	CT2	Avg.								CT1	CT2	Avg.	CT1	CT2	Avg.
NTC													NTC
n=1		21.82	21.82	32.65	32.04	32.345	-10.525	-1.82167	0.282894	1.38973	0.62176	0.292537	n=1	20.84	19.67	20.255		25.5	25.5	-5.245	3.45833	10.9916	27.3964	8.21754	0.042
n=2	28.5	27.74	28.12	36.97	35.6	36.285	-8.165	0.538333	1.45229				n=2	30.99	30.96	30.975	34.98	34	34.49	-3.515	5.18833	36.4623
n=3	30.27	27.09	28.68		36.1	36.1	-7.42	1.28333	2.43401				n=3	30.67	30	30.335	34.36	33.48	33.92	-3.585	5.11833	34.7354
let-7 inhibitor							-8.70333						let-7 inhibitor
n=1	20.95	19.7	20.325	30.1		30.1	-9.775	-1.07167	0.475769	4.5092	2.49969		n=1	20.14		20.14		22.69	22.69	-2.55	6.15333	71.1767	61.3691	8.07218
n=2	30.85		30.85	36.37		36.37	-5.52	3.18333	9.08404				n=2	31.16	30.97	31.065	33.26	34.12	33.69	-2.625	6.07833	67.571
n=3	29.51	28.03	28.77	35.57	35.4	35.485	-6.715	1.98833	3.96778				n=3	30.31	30.51	30.41	34.18	33.04	33.61	-3.2	5.50333	45.3595
Sample	GAPDH			RALB			Δ CT	ΔΔ CT	Ratio	Avg.	SEM		Sample	GAPDH			RALB			Δ CT	ΔΔ CT	Ratio	Avg.	SEM
	CT1	CT2	Avg.	CT1	CT2	Avg.								CT1	CT2	Avg.	CT1	CT2	Avg.
NTC													NTC
n=1	18.31	18.67	18.49	24.63	25.31	24.97	-6.48	0.451667	1.36762	1.03214	0.182931	0.0292127	n=1	19.14	19.56	19.35	22.56	22.65	22.605	-3.255	3.67667	12.7875	11.394	0.696843	0.0166265
n=2	17.55	17.45	17.5	24.71	24.18	24.445	-6.945	-0.0133333	0.990801				n=2	19.59	19.4	19.495	23.32	22.7	23.01	-3.515	3.41667	10.6787
n=3	16.4	16.26	16.33	23.88	23.52	23.7	-7.37	-0.438333	0.737987				n=3	16.98	17.06	17.02	20.85	20.21	20.53	-3.51	3.42167	10.7158
let-7 inhibitor							-6.93167						let-7 inhibitor
n=1	18.67	18.53	18.6	24.92	24.92	24.92	-6.32	0.611667	1.52802	1.87729	0.176363		n=1	19.28	19.17	19.225	22.21	22.4	22.305	-3.08	3.85167	14.4367	14.7206	0.467755
n=2	18.57	18.5	18.535	24.71	24.21	24.46	-5.925	1.00667	2.00926				n=2	19.77	20.11	19.94	22.49	23.32	22.905	-2.965	3.96667	15.6346
n=3	16.87	16.92	16.895	22.94	22.58	22.76	-5.865	1.06667	2.09459				n=3	17.49	17.92	17.705	20.92	20.72	20.82	-3.115	3.81667	14.0907

## Sheet: Figure 5g-5h
Figure 5g
Dox ON													Dox OFF
Sample	GAPDH			RALB			Δ CT	ΔΔ CT	Ratio	Avg.	SEM		Sample	GAPDH			RALB			Δ CT	ΔΔ CT	Ratio	Avg.	SEM
	CT1	CT2	Avg.	CT1	CT2	Avg.								CT1	CT2	Avg.	CT1	CT2	Avg.
MOCK													MOCK
n=1	15.49	15.89	15.69	21.93	21.16	21.545	-5.855	-0.65	0.63728	1.04899	0.210222		n=1	16.18	16.1	16.14	18.62	18.19	18.405	-2.265	2.94	7.67411	8.12537	0.337075
n=2	14.9	14.39	14.645	19.64	19.24	19.44	-4.795	0.41	1.32869				n=2	16.48	16.77	16.625	19.48	17.91	18.695	-2.07	3.135	8.78474
n=3	16.33	16.38	16.355	21.32		21.32	-4.965	0.24	1.18099				n=3	15.65	15.7	15.675	17.91	17.88	17.895	-2.22	2.985	7.91725
O/E RALB							-5.205						O/E RALB
n=1	15.92	15.75	15.835	18.34		18.34	-2.505	2.7	6.49802	5.45102	0.848407		n=1	15.6	15.91	15.755	17.95	17.76	17.855	-2.1	3.105	8.60396	10.4598	1.19231
n=2	15.93	15.32	15.625	18.61	17.84	18.225	-2.6	2.605	6.08392				n=2	17.12	16.45	16.785	18.98	17.67	18.325	-1.54	3.665	12.6845
n=3	16.76	16	16.38	19.43	19.91	19.67	-3.29	1.915	3.77114				n=3	16.17	15.93	16.05	17.92		17.92	-1.87	3.335	10.091
Figure 5h
Dox ON													Dox OFF
Sample	GAPDH			ISG15			Δ CT	ΔΔ CT	Ratio	Avg.	SEM		Sample	GAPDH			ISG15			Δ CT	ΔΔ CT	Ratio	Avg.	SEM
	CT1	CT2	Avg.	CT1	CT2	Avg.								CT1	CT2	Avg.	CT1	CT2	Avg.
MOCK													MOCK
n=1	15.49	15.89	15.69	24.81	25	24.905	-9.215	0.15	1.10957	1.01695	0.12559		n=1	16.18	16.1	16.14	23.86	23.74	23.8	-7.66	1.705	3.26029	2.68313	0.472218
n=2	14.9	14.39	14.645	23.9	23.66	23.78	-9.135	0.23	1.17283				n=2	16.48	16.77	16.625	24.57	24.2	24.385	-7.76	1.605	3.04196
n=3	16.33	16.38	16.355	26.26	25.94	26.1	-9.745	-0.38	0.768438				n=3	15.65	15.7	15.675	24.05	24.42	24.235	-8.56	0.805	1.74715
O/E RALB							-9.365						O/E RALB
n=1	15.92	15.75	15.835	23.74	24.03	23.885	-8.05	1.315	2.48802	2.95365	0.621386		n=1	15.6	15.91	15.755	21.56	21.53	21.545	-5.79	3.575	11.9174	7.26291	2.42664
n=2	15.93	15.32	15.625	22.94	22.91	22.925	-7.3	2.065	4.18434				n=2	17.12	16.45	16.785	23.51	23.56	23.535	-6.75	2.615	6.12623
n=3	16.76	16	16.38	24	25.23	24.615	-8.235	1.13	2.18859				n=3	16.17	15.93	16.05	23.1	23.92	23.51	-7.46	1.905	3.74509
Sample	GAPDH			IFIT3			Δ CT	ΔΔ CT	Ratio	Avg.	SEM		Sample	GAPDH			IFIT3			Δ CT	ΔΔ CT	Ratio	Avg.	SEM
	CT1	CT2	Avg.	CT1	CT2	Avg.								CT1	CT2	Avg.	CT1	CT2	Avg.
MOCK													MOCK
n=1	15.49	15.89	15.69	26.88		26.88	-11.19	-0.206667	0.866537	1.01374	0.12186		n=1	16.18	16.1	16.14	23.41	23.31	23.36	-7.22	3.76333	13.5793	16.4309	2.96906
n=2	14.9	14.39	14.645	25.75		25.75	-11.105	-0.121667	0.919125				n=2	16.48	16.77	16.625	23.77	22.48	23.125	-6.5	4.48333	22.3675
n=3	16.33	16.38	16.355	27.01		27.01	-10.655	0.328333	1.25556				n=3	15.65	15.7	15.675		22.92	22.92	-7.245	3.73833	13.346
O/E RALB							-10.9833						O/E RALB
n=1	15.92	15.75	15.835	25.56		25.56	-9.725	1.25833	2.39219	3.90963	0.772386		n=1	15.6	15.91	15.755	22.77	22.36	22.565	-6.81	4.17333	18.0426	27.8359	4.98775
n=2	15.93	15.32	15.625	24.31		24.31	-8.685	2.29833	4.91889				n=2	17.12	16.45	16.785	22.68	22.94	22.81	-6.025	4.95833	31.089
n=3	16.76	16	16.38	25.22		25.22	-8.84	2.14333	4.41782				n=3	16.17	15.93	16.05		21.93	21.93	-5.88	5.10333	34.3761
Sample	GAPDH			IRF7			Δ CT	ΔΔ CT	Ratio	Avg.	SEM		Sample	GAPDH			IRF7			Δ CT	ΔΔ CT	Ratio	Avg.	SEM
	CT1	CT2	Avg.	CT1	CT2	Avg.								CT1	CT2	Avg.	CT1	CT2	Avg.
MOCK													MOCK
n=1	17.42	16.94	17.18	35.66	33.46	34.56	-17.38	-1.02833	0.490276	1.11729	0.317475		n=1	16.37	16.77	16.57	28.29	26.73	27.51	-10.94	5.41167	42.5671	36.2812	5.1324
n=2	16.09	15.94	16.015	31.91	31.62	31.765	-15.75	0.601667	1.51747				n=2	15.1	15.88	15.49	27.17	26.7	26.935	-11.445	4.90667	29.9953
n=3	17.11		17.11	33.19	32.88	33.035	-15.925	0.426667	1.34412				n=3	15.89	16.33	16.11	27.59	27.21	27.4	-11.29	5.06167	33.3975
O/E RALB							-16.3517						O/E RALB
n=1	18.55	17.96	18.255	35.23	35.98	35.605	-17.35	-0.998333	0.500578	1.653	0.780849		n=1	15.96	16.67	16.315	27.13	25.77	26.45	-10.135	6.21667	74.3709	59.8626	7.30287
n=2	17.71	16.83	17.27	33.93	32.52	33.225	-15.955	0.396667	1.31646				n=2	16.92	16.35	16.635	27.94	26.68	27.31	-10.675	5.67667	51.1502
n=3	17.12	16.33	16.725	32.29	30.56	31.425	-14.7	1.65167	3.14196				n=3	16.66	16.83	16.745	28.94	25.74	27.34	-10.595	5.75667	54.0666

[truncated: 23 more sheets: Figure 6c, Figure 6d, Figure 6h, Figure 7a, Figure 7b, Figure 7d, Figure 7f, Supple Fig.1a, 1c, Supple Fig.3a-3b, Supple Fig.3d-3e, Supple Fig.4a,4c, Supple Fig. 4d, Supple Fig. 5d, Supple Fig. 6d, Supple Fig. 7c, 7e, Supple Fig. 8a-8b, Supple Fig. 8c, Supple Fig. 10b-10c, Supple Fig. 10f, 10h, Supple Fig. 10i …]
